# Supplementary material for: Two new species of genus Rhopalopsole (Insecta, Plecoptera, Leuctridae) from China
Source: Zookeys. 2011 Dec 12;(154):1–7. doi: 10.3897/zookeys.154.2234 (PMC3238037; doi:10.3897/zookeys.154.2234)
Supplement: XML Treatment for Rhopalopsole ampulla [file zookeys.154.2234-treatment2.xml]

<!DOCTYPE tp:taxon-treatment
  PUBLIC "-//TaxonX//DTD Taxonomic Treatment Publishing DTD v0 20100105//EN" "tax-treatment-NSO.dtd">
<tp:taxon-treatment xmlns:tp="http://www.plazi.org/taxpub"><tp:treatment-meta><mixed-citation publication-type="journal"><person-group><name><surname>Yu-Han</surname><given-names>Qian</given-names></name><name><surname>Yu-Zhou</surname><given-names>Du</given-names></name></person-group><article-title>Two new species of genus 
                    <italic>Rhopalopsole</italic> (Insecta, Plecoptera, Leuctridae) from China</article-title><source>Zookeys</source><day>12</day><month>12</month><year>2011</year><volume>2011</volume><issue>154</issue><fpage>1</fpage><lpage>7</lpage><pub-id pub-id-type="doi">10.3897/zookeys.154.2234</pub-id></mixed-citation></tp:treatment-meta><tp:nomenclature><tp:taxon-name>
                        <tp:taxon-name-part taxon-name-part-type="genus">Rhopalopsole</tp:taxon-name-part>
                        <tp:taxon-name-part taxon-name-part-type="species">ampulla</tp:taxon-name-part>
                    <object-id xmlns:xlink="http://www.w3.org/1999/xlink" xlink:type="simple">urn:lsid:zoobank.org:act:B6B94919-A1E4-48D2-9CE6-6AA7A1DF63C9</object-id>
                    <object-id xmlns:xlink="http://www.w3.org/1999/xlink" xlink:type="simple">http://species-id.net/wiki/Rhopalopsole_ampulla</object-id>
                    </tp:taxon-name><tp:taxon-authority>Du &amp; Qian,</tp:taxon-authority><tp:taxon-status xmlns:xlink="http://www.w3.org/1999/xlink" xlink:type="simple">sp. n.</tp:taxon-status><xref ref-type="fig" rid="F2">Figs 5–7</xref></tp:nomenclature><tp:treatment-sec sec-type="Material examined"><title>Material examined.</title><p>Holotype ♂ from China, Guizhou, Yanhe County, Shaba Village, 903m, 5 Oct. 2007, Leg. Xue Hai-Yang. Paratypes 6♂♂, the same details as holotype.</p></tp:treatment-sec><tp:treatment-sec sec-type="Adult habitus"><title>Adult habitus.</title><p>General color: Brown and dark brown. Head brown or dark brown, wider than prothorax, hind ocelli much closer to the eyes than to each other, antennae and palpi brown. Prothorax dark brown, quadrate, longer than wide, all angles rounded and some black irregular stripes on it. Legs light brown. Wings hyaline and veins light brown.</p></tp:treatment-sec><tp:treatment-sec sec-type="Male"><title>Male.</title><p>Approximate measurement: forewing length 8 mm, body length 8.5 mm. Tergite 9 sclerotized, with a large central membranous area, the mid-posterior margin strongly sclerotized (<xref ref-type="fig" rid="F2">Fig. 5</xref>). Sternite 9 with a subgenital plate wider than long and rounded apically, basally with a tongue-like vesicle bears dense hairs (<xref ref-type="fig" rid="F2">Fig. 6</xref>). Tergite 10 with two small narrow lateral mid-anterior sclerites and one large broad median mid-anterior sclerite; mid-posterior more sclerotized and protrusive; one pair of transverse sclerite weakly sclerotized (<xref ref-type="fig" rid="F2">Fig. 5</xref>). Lateral processes each strongly sclerotized, spine-like rather than thick basally, narrowed apically and downward in lateral aspect (<xref ref-type="fig" rid="F2">Fig. 7</xref>). Epiproct curved forward, thick and blunt apically (<xref ref-type="fig" rid="F2">Fig. 5, 7</xref>). Subanal lobe strongly sclerotized at base, trident-like apically in ventral aspect and membranous at its apex (<xref ref-type="fig" rid="F2">Fig. 6</xref>). Cerci long and cylindrical, ampulla-like, thick basally and thin apically, each with a tiny spine.</p></tp:treatment-sec><tp:treatment-sec sec-type="Female"><title>Female.</title><p>Unknown.</p></tp:treatment-sec><tp:treatment-sec sec-type="Etymology"><title>Etymology.</title><p>The species name refers to the shape of cerci on segment 10.</p></tp:treatment-sec><tp:treatment-sec sec-type="Diagnosis"><title>Diagnosis.</title><p>This new species is similar to other species in the <italic><tp:taxon-name>Rhopalopsole assamensis</tp:taxon-name></italic> group (<xref ref-type="bibr" rid="B15">Sivec et al. 2008</xref>) in having a sclerotized area on the mid-posterior margin of tergite 9, thick epiproct, lateral sclerites at each side of the central sclerite and cerci with tiny spines. It can be diagnosed by the shape of the subanal lobes, which are trident-like apically. Other species in the <italic><tp:taxon-name>Rhopalopsole assamensis</tp:taxon-name></italic> group possess subanal lobes that are flat and narrow at the base but expand into a wide rectangular apical portion. The lateral processes of species in the <italic><tp:taxon-name>Rhopalopsole assamensis</tp:taxon-name></italic> group typically end in a forked process on tergite 10, but those of this new species lack bifurcation. <italic><tp:taxon-name>Rhopalopsole ampulla</tp:taxon-name></italic> is similar to <italic><tp:taxon-name>Rhopalopsole exigus</tp:taxon-name></italic><italic>pina</italic>, but <italic><tp:taxon-name>Rhopalopsole ampulla</tp:taxon-name></italic> can be distinguished by the shapes of the subanal lobes and the lateral processes on tergite 10. The subanal lobes of <italic><tp:taxon-name>Rhopalopsole exiguspina</tp:taxon-name></italic> are rounded apically and each posses a small spine at the middle of<!--PageBreak--> lateral process, but those of <italic><tp:taxon-name>Rhopalopsole ampulla</tp:taxon-name></italic> are strongly sclerotized and trident-like apically in ventral aspect.</p><fig id="F2" position="float" orientation="portrait"><label>Figures 5–7.</label><caption><p><italic><tp:taxon-name>Rhopalopsole ampulla</tp:taxon-name></italic> male structures <bold>5</bold> Male terminal, dorsal aspect <bold>6</bold> Male terminal, ventral aspect <bold>7</bold> Male terminal, lateral aspect.</p></caption><graphic xmlns:xlink="http://www.w3.org/1999/xlink" xlink:href="ZooKeys-154-001-g002.jpg" position="float" orientation="portrait" xlink:type="simple"/></fig></tp:treatment-sec><ref-list><ref id="B15"><mixed-citation xmlns:xlink="http://www.w3.org/1999/xlink" xlink:type="simple"><person-group><name name-style="western"><surname>Sivec</surname><given-names>I</given-names></name><name name-style="western"><surname>Harper P</surname><given-names>P</given-names></name><name name-style="western"><surname>Shimizu</surname><given-names>T</given-names></name></person-group> (<year>2008</year>)<article-title> Contribution to the study of the oriental genus <italic>Rhopalopsole</italic> (Plecoptera: Leuctridae).</article-title><source>Scopolia </source><volume>64</volume>: <fpage>1</fpage>-<lpage>122</lpage>.</mixed-citation></ref></ref-list></tp:taxon-treatment>
